# Supplementary material for: A Novel PIFA/KOH Promoted Approach to Synthesize C2-arylacylated Benzothiazoles as Potential Drug Scaffolds
Source: Molecules. 2022 Jan 22;27(3):726. doi: 10.3390/molecules27030726 (PMC8838045; doi:10.3390/molecules27030726)
Supplement: Supplementary file 1 [file molecules-27-00726-s001.zip]

Archive with 1 entries (1 files):
- molecules-1557267-supplementary.pdf
